# Supplementary material for: Determining the Identity Nucleotides and the Energy of Binding of tRNAs to Their Aminoacyl-tRNA Synthetases Using a Simple Logistic Model
Source: Life (Basel). 2024 Oct 18;14(10):1328. doi: 10.3390/life14101328 (PMC11509504; doi:10.3390/life14101328)
Supplement: Supplementary file 1 [file life-14-01328-s001.zip]

Archive with 1 entries (1 files):
- life-3229346-supplementary.pdf
